# Supplementary material for: Examination on the Occurrence of Coinfections in Diagnostic Transmittals in Cases of Stillbirth, Mummification, Embryonic Death, and Infertility (SMEDI) Syndrome in Germany
Source: Microorganisms. 2023 Jun 27;11(7):1675. doi: 10.3390/microorganisms11071675 (PMC10383851; doi:10.3390/microorganisms11071675)
Supplement: Supplementary file 1 [file microorganisms-11-01675-s001.zip]

Archive with 3 entries (3 files):
- Supplemental file S1.pdf
- Supplementary file S2.pdf
- Supplementary file S3.pdf
